# Supplementary material for: Quality-by-Design R&D of a Novel Nanozyme-Based Sensor for Saliva Antioxidant Capacity Evaluation
Source: Antioxidants (Basel). 2023 May 18;12(5):1120. doi: 10.3390/antiox12051120 (PMC10215665; doi:10.3390/antiox12051120)
Supplement: Supplementary file 1 [file antioxidants-12-01120-s001.zip]

Archive with 1 entries (1 files):
- antioxidants-2405755-supplementary.pdf
